# Supplementary material for: Temporal aspects of unrealistic optimism and robustness of this bias: A longitudinal study in the context of the COVID-19 pandemic
Source: PLoS One. 2022 Dec 15;17(12):e0278045. doi: 10.1371/journal.pone.0278045 (PMC9754208; doi:10.1371/journal.pone.0278045)
Supplement: S1 File — (XLSX) [file pone.0278045.s006.xlsx]

## Sheet: Arkusz1
	Important events	Restrictions	Turn
2020-03-01			1
2020-03-02
2020-03-03
2020-03-04	First COVID-19 case	1	2
2020-03-05		1
2020-03-06		1
2020-03-07		1
2020-03-08		1
2020-03-09		1
2020-03-10	Mass event cancellation	1
2020-03-11		1
2020-03-12	Closing of stationary education	1
2020-03-13		1
2020-03-14	State of epidemic threat	1
2020-03-15	Closing the borders	1
2020-03-16		1	3
2020-03-17		1
2020-03-18		1
2020-03-19		1
2020-03-20	State of the epidemic	1
2020-03-21		1
2020-03-22		1
2020-03-23		1
2020-03-24	Full lockdown	1
2020-03-25		1
2020-03-26		1
2020-03-27		1
2020-03-28		1
2020-03-29		1
2020-03-30		1
2020-03-31	Limit of people in the stores, hours for shopping available only for seniors, ban for using public green spaces (parks etc.)	1
2020-04-01		1
2020-04-02		1
2020-04-03		1
2020-04-04		1
2020-04-05		1
2020-04-06		1
2020-04-07		1
2020-04-08		1
2020-04-09		1
2020-04-10	Extension of previous restrictions	1
2020-04-11		1
2020-04-12		1
2020-04-13		1
2020-04-14		1
2020-04-15		1
2020-04-16		1
2020-04-17		1
2020-04-18		1
2020-04-19		1
2020-04-20	Lifting the ban on recreational mobility and using public green spaces	0
2020-04-21		0
2020-04-22		0
2020-04-23		0	4
2020-04-24		0
2020-04-25		0
2020-04-26		0
2020-04-27		0
2020-04-28		0
2020-04-29		0
2020-04-30		0
2020-05-01		0
2020-05-02		0
2020-05-03		0
2020-05-04	The second stage of lifting the restrictions: reopening of shopping centres (in the sanitary regime), libraries, museums, art galleries, hotels and rehabilitation centres. Nurseries and kindergartens could resume operations, adhering to the requirements of the Chief Sanitary Inspector.	0
2020-05-05		0
2020-05-06		0
2020-05-07		0
2020-05-08		0
2020-05-09		0
2020-05-10		0
2020-05-11		0
2020-05-12		0
2020-05-13	Announcement of the third stage of easing the restrictions	0
2020-05-14		0
2020-05-15		0
2020-05-16		0
2020-05-17		0
2020-05-18	Reopening of hairdressing salons	0
2020-05-19		0
2020-05-20		0
2020-05-21		0
2020-05-22		0
2020-05-23		0
2020-05-24		0
2020-05-25		0
2020-05-26		0	5
2020-05-27	Announcing the schedule of the 4th stage of lifting restrictions	0
2020-05-28		0
2020-05-29		0
2020-05-30	Lifting the limits of people in stores	0
2020-05-31		0
2020-06-01		0
2020-06-02		0
2020-06-03		0
2020-06-04		0
2020-06-05		0
2020-06-06	Reopening of cinemas and theatres	0
2020-06-07		0
2020-06-08		0
2020-06-09		0
2020-06-10		0
2020-06-11		0
2020-06-12		0
2020-06-13	Restoration of border traffic	0
2020-06-14		0
2020-06-15		0
2020-06-16		0	6
2020-06-17		0
2020-06-18		0
2020-06-19		0	7
2020-06-20		0
2020-06-21		0
2020-06-22		0
2020-06-23		0
2020-06-24		0
2020-06-25		0
2020-06-26		0
2020-06-27		0
2020-06-28		0
2020-06-29		0
2020-06-30		0
2020-07-01		0
2020-07-02		0
2020-07-03		0
2020-07-04		0
2020-07-05		0
2020-07-06		0
2020-07-07		0
2020-07-08		0
2020-07-09		0
2020-07-10		0
2020-07-11		0
2020-07-12		0
2020-07-13		0
2020-07-14		0
2020-07-15		0
2020-07-16		0
2020-07-17		0
2020-07-18		0
2020-07-19		0
2020-07-20		0
2020-07-21		0
2020-07-22		0
2020-07-23		0
2020-07-24		0
2020-07-25		0
2020-07-26		0
2020-07-27		0
2020-07-28		0
2020-07-29		0
2020-07-30		0
2020-07-31		0
2020-08-01		0
2020-08-02		0
2020-08-03		0
2020-08-04		0
2020-08-05		0
2020-08-06		0
2020-08-07	Entry into force of the regulations on pandemic risk zones	1	8
2020-08-08		1
2020-08-09		1
2020-08-10		1
2020-08-11		1
2020-08-12		1
2020-08-13		1
2020-08-14		1
2020-08-15		1
2020-08-16		1
2020-08-17		1
2020-08-18		1
2020-08-19		1
2020-08-20		1
2020-08-21		1
2020-08-22		1
2020-08-23		1
2020-08-24		1
2020-08-25		1
2020-08-26		1
2020-08-27		1
2020-08-28		1
2020-08-29		1
2020-08-30		1
2020-08-31		1
2020-09-01		1
2020-09-02		1
2020-09-03		1
2020-09-04		1
2020-09-05		1
2020-09-06		1
2020-09-07		1
2020-09-08		1
2020-09-09		1
2020-09-10		1
2020-09-11		1
2020-09-12		1
2020-09-13		1
2020-09-14		1
2020-09-15		1
2020-09-16		1
2020-09-17		1	9
2020-09-18		1
2020-09-19		1
2020-09-20		1
2020-09-21		1
2020-09-22		1
2020-09-23		1
2020-09-24		1
2020-09-25		1
2020-09-26		1
2020-09-27		1
2020-09-28		1
2020-09-29		1
2020-09-30		1
2020-10-01		1
2020-10-02		1
2020-10-03		1
2020-10-04		1
2020-10-05		1
2020-10-06		1
2020-10-07		1	10
2020-10-08		1
2020-10-09		1
2020-10-10	The whole country is declared "yellow zone"	1
2020-10-11		1
2020-10-12		1
2020-10-13		1
2020-10-14		1
2020-10-15		1	11
2020-10-16		1
2020-10-17	Announcement of the new restrictions	1
2020-10-18		1
2020-10-19		1
2020-10-20		1
2020-10-21		1
2020-10-22		1
2020-10-23		1
2020-10-24	The whole country is declared "red zones"	1
2020-10-25		1
2020-10-26		1
2020-10-27		1
2020-10-28		1
2020-10-29		1
2020-10-30		1
2020-10-31	Announcement of the new restrictions	1
2020-11-01		1
2020-11-02		1
2020-11-03		1
2020-11-04		1
2020-11-05		1
2020-11-06		1
2020-11-07	Announcement of the new restrictions, the last stage of restrictions before announing "the national quarantine".	1
2020-11-08		1
2020-11-09		1
2020-11-10		1
2020-11-11		1
2020-11-12		1
2020-11-13		1
2020-11-14		1
2020-11-15		1
2020-11-16		1
2020-11-17		1
2020-11-18		1
2020-11-19		1
2020-11-20		1
2020-11-21		1
2020-11-22		1
2020-11-23		1
2020-11-24		1
2020-11-25		1
2020-11-26	Announcement of the reopening of shopping galleries	0
2020-11-27		0
2020-11-28	Reopening of shopping galleries	0
2020-11-29		0
2020-11-30	Announcement of the reopening of public libraries	0
2020-12-01		0
2020-12-02		0
2020-12-03		0
2020-12-04		0
2020-12-05		0
2020-12-06		0	12
2020-12-07		0
2020-12-08		0
2020-12-09		0
2020-12-10		0
2020-12-11		0
2020-12-12		0
2020-12-13		0
2020-12-14	Announcement of the "National Quarantine" from 28.12.2020 to 17.01.2021	1
2020-12-15		1
2020-12-16		1
2020-12-17		1
2020-12-18		1
2020-12-19		1
2020-12-20		1
2020-12-21		1
2020-12-22		1
2020-12-23		1
2020-12-24		1
2020-12-25		1
2020-12-26		1
2020-12-27		1
2020-12-28	National Quarantine	1
2020-12-29		1
2020-12-30		1
2020-12-31		1
2021-01-01		1
2021-01-02		1
2021-01-03		1
2021-01-04		1
2021-01-05		1	13
2021-01-06		1
2021-01-07		1
2021-01-08		1
2021-01-09		1
2021-01-10		1
2021-01-11		1
2021-01-12		1
2021-01-13		1
2021-01-14		1
2021-01-15		1
2021-01-16		1
2021-01-17		1
2021-01-18		1
2021-01-19		1
2021-01-20		1
2021-01-21		1
2021-01-22		1
2021-01-23		1
2021-01-24		1
2021-01-25		1
2021-01-26		1
2021-01-27		1	14
2021-01-28	Announcement of the upcoming easing of some restrictions (e.g. reopening of shopping galleries and some of the cultural institutions)	0
2021-01-29		0
2021-01-30		0
2021-01-31		0
2021-02-01		0
2021-02-02		0
2021-02-03		0
2021-02-04	Announcement of the upcoming reopening of cinemas, swinning pools and ski slopes, hotels, concert halls	0
2021-02-05		0
2021-02-06		0
2021-02-07		0
2021-02-08		0
2021-02-09		0
2021-02-10		0
2021-02-11		0
2021-02-12	Reopening of cinemas, swinning pools and ski slopes, hotels, concert halls	0
2021-02-13		0
2021-02-14		0
2021-02-15		0
2021-02-16		0	15
2021-02-17		0
2021-02-18		0
2021-02-19	Announcement of beggining of "third wave" of pandemic in Poland, the government calls for the observance of applicable restrictions	1
2021-02-20		1
2021-02-21		1
2021-02-22		1
2021-02-23		1
2021-02-24		1
2021-02-25		1
2021-02-26		1
2021-02-27		1
2021-02-28		1
2021-03-01		1
2021-03-02		1
2021-03-03		1	16
	Sources:
	*https://www.parp.gov.pl/storage/publications/pdf/kalendarium-2020_18032021-do-publ.pdf *https://B375www.medicover.pl/o-zdrowiu/pandemia-koronawirusa-na-swiecie-i-w-polsce-kalendarium,7252,n,192 *https://pl.wikipedia.org/wiki/Pandemia_COVID-19_w_Polsce % *https://www.rmf24.pl/raporty/raport-koronawirus-z-chin/najnowsze-fakty/news-kalendarium-pandemii-koronawirusa,nId,4883378#crp_state=1
